# Supplementary material for: Left pulmonary artery in 22q11.2 deletion syndrome. Echocardiographic evaluation in patients without cardiac defects and role of Tbx1 in mice
Source: PLoS One. 2019 Apr 1;14(4):e0211170. doi: 10.1371/journal.pone.0211170 (PMC6443172; doi:10.1371/journal.pone.0211170)
Supplement: S1 Table — (XLSX) [file pone.0211170.s001.xlsx]

## Sheet: Foglio1
WT_LPA	WT_RPA		Heterozygous_LPA	Heterozygous_RPA		Null_LPA	Null_RPA
52	91		70.58	70.09		41.4	86.68
47.01	43.84		70.38	103.08		43.57	72.56
82	86.65		55.01	89.2		65.49	66.85
65.3	68.95		77.16	108.42		47.76	58.14
82	87.57		77.7	92.7		46.69	108.37
76.37	81.34		54.64	89.4		35.74	72.01
94.26	93.6		72.44	92.66
74.3	80.61		61	96.88
71.655	79.195		60.22	74.33
			41.15	86.68
			43.84	110.75
			73.39	96.9
			42.01	57.87
			63.83	63.78
			19.85	27.66
			41.04	65.86
			37.01	58.01
			34.13	33.24
			55.03	82.87
			32.65	39.4
			28.84	35.47
			50.7	61.29
			39.38	62.39
			51.61	50.22
			50.99	48.85
			46.1	52
			50.33	47.38
			39.2	44.65
			49.23	60.01
			59.06	53.82
			62.03	63.51
			40.71	52.63
			58.05	72.56
			44.69	50.7
			52.04	62.61
			76.92	82.04
			34.71	61.29
